# Supplementary material for: A new design strategy for redox-active molecular assemblies with crystalline porous structures for lithium-ion batteries
Source: Chem Sci. 2019 Nov 29;11(1):37–43. doi: 10.1039/c9sc04175c (PMC7067258; doi:10.1039/c9sc04175c)
Supplement: Supplementary file 2 [file SC-011-C9SC04175C-s002.cif]

# Electronic Supplementary Material (ESI) for Chemical Science.
# This journal is © The Royal Society of Chemistry 2019

####################################################################### 
# 
# This file contains crystal structure data downloaded from the 
# Cambridge Structural Database (CSD) hosted by the Cambridge 
# Crystallographic Data Centre (CCDC).
# 
# Full information about CCDC data access policies and citation 
# guidelines are available at http://www.ccdc.cam.ac.uk/access/V1 
# 
# Audit and citation data items may have been added by the CCDC. 
# Please retain this information to preserve the provenance of 
# this file and to allow appropriate attribution of the data. 
# 
#######################################################################

data_HHTP_HATCN6_DMF
_database_code_depnum_ccdc_archive 'CCDC 1887228'
loop_
_audit_author_name
_audit_author_address
'Kensuke Nakashima'
;Kwanseigakuin University
Japan
;
_audit_update_record             
;
2018-12-25 deposited with the CCDC.	2019-11-11 downloaded from the CCDC.
;

_audit_creation_method           SHELXL-2018/1
_shelx_SHELXL_version_number     2018/1
_chemical_name_systematic        (HHTP)(HAT-CN)(6DMF)
_chemical_name_common            CT-1?DMF
_chemical_melting_point          ?
_chemical_formula_moiety         ?
_chemical_formula_sum            'C54 H54 N18 O12'
_chemical_formula_weight         1147.15

loop_
_atom_type_symbol
_atom_type_description
_atom_type_scat_dispersion_real
_atom_type_scat_dispersion_imag
_atom_type_scat_source
C C 0.0033 0.0016 'International Tables Vol C Tables 4.2.6.8 and 6.1.1.4'
H H 0.0000 0.0000 'International Tables Vol C Tables 4.2.6.8 and 6.1.1.4'
N N 0.0061 0.0033 'International Tables Vol C Tables 4.2.6.8 and 6.1.1.4'
O O 0.0106 0.0060 'International Tables Vol C Tables 4.2.6.8 and 6.1.1.4'

_space_group_crystal_system      monoclinic
_space_group_IT_number           14
_space_group_name_H-M_alt        'P 21/c'
_space_group_name_Hall           '-P 2ybc'

_shelx_space_group_comment       
;
The symmetry employed for this shelxl refinement is uniquely defined
by the following loop, which should always be used as a source of
symmetry information in preference to the above space-group names.
They are only intended as comments.
;

loop_
_space_group_symop_operation_xyz
'x, y, z'
'-x, y+1/2, -z+1/2'
'-x, -y, -z'
'x, -y-1/2, z-1/2'

_cell_length_a                   16.615(4)
_cell_length_b                   27.205(5)
_cell_length_c                   13.426(3)
_cell_angle_alpha                90
_cell_angle_beta                 112.678(4)
_cell_angle_gamma                90
_cell_volume                     5600(2)
_cell_formula_units_Z            4
_cell_measurement_temperature    200(2)
_cell_measurement_reflns_used    8529
_cell_measurement_theta_min      3.0351
_cell_measurement_theta_max      27.5421

_exptl_crystal_description       Block
_exptl_crystal_colour            'deep green'
_exptl_crystal_density_meas      ?
_exptl_crystal_density_method    ?
_exptl_crystal_density_diffrn    1.361
_exptl_crystal_F_000             2400
_exptl_transmission_factor_min   ?
_exptl_transmission_factor_max   ?
_exptl_crystal_size_max          0.3500
_exptl_crystal_size_mid          0.1400
_exptl_crystal_size_min          0.0900
_exptl_absorpt_coefficient_mu    0.100
_shelx_estimated_absorpt_T_min   ?
_shelx_estimated_absorpt_T_max   ?
_exptl_absorpt_correction_type   ?
_exptl_absorpt_correction_T_min  0.8923
_exptl_absorpt_correction_T_max  1.0000
_exptl_absorpt_process_details   ?
_exptl_absorpt_special_details   ?
_diffrn_ambient_temperature      200(2)
_diffrn_radiation_wavelength     0.71075
_diffrn_radiation_type           MoK\a
_diffrn_source                   ?
_diffrn_measurement_device_type  CCD
_diffrn_measurement_method       ?
_diffrn_detector_area_resol_mean ?
_diffrn_reflns_number            23978
_diffrn_reflns_av_unetI/netI     0.0546
_diffrn_reflns_av_R_equivalents  0.0284
_diffrn_reflns_limit_h_min       -20
_diffrn_reflns_limit_h_max       21
_diffrn_reflns_limit_k_min       -18
_diffrn_reflns_limit_k_max       35
_diffrn_reflns_limit_l_min       -11
_diffrn_reflns_limit_l_max       17
_diffrn_reflns_theta_min         3.035
_diffrn_reflns_theta_max         27.542
_diffrn_reflns_theta_full        25.242
_diffrn_measured_fraction_theta_max 0.951
_diffrn_measured_fraction_theta_full 0.972
_diffrn_reflns_Laue_measured_fraction_max 0.951
_diffrn_reflns_Laue_measured_fraction_full 0.972
_diffrn_reflns_point_group_measured_fraction_max 0.951
_diffrn_reflns_point_group_measured_fraction_full 0.972
_reflns_number_total             12297
_reflns_number_gt                6713
_reflns_threshold_expression     'I > 2\s(I)'
_reflns_Friedel_coverage         0.000
_reflns_Friedel_fraction_max     .
_reflns_Friedel_fraction_full    .

_reflns_special_details          
;
 Reflections were merged by SHELXL according to the crystal
 class for the calculation of statistics and refinement.
 
 _reflns_Friedel_fraction is defined as the number of unique
 Friedel pairs measured divided by the number that would be
 possible theoretically, ignoring centric projections and
 systematic absences.
;

_computing_data_collection       ?
_computing_cell_refinement       ?
_computing_data_reduction        ?
_computing_structure_solution    'SHELXT 2014/5 (Sheldrick, 2014)'
_computing_structure_refinement  'SHELXL-2018/1 (Sheldrick, 2018)'
_computing_molecular_graphics    ?
_computing_publication_material  ?
_refine_special_details          ?
_refine_ls_structure_factor_coef Fsqd
_refine_ls_matrix_type           full
_refine_ls_weighting_scheme      calc
_refine_ls_weighting_details     
'w=1/[\s^2^(Fo^2^)+(0.1065P)^2^] where P=(Fo^2^+2Fc^2^)/3'
_atom_sites_solution_primary     ?
_atom_sites_solution_secondary   ?
_atom_sites_solution_hydrogens   geom
_refine_ls_hydrogen_treatment    constr
_refine_ls_extinction_method     none
_refine_ls_extinction_coef       .
_refine_ls_number_reflns         12297
_refine_ls_number_parameters     793
_refine_ls_number_restraints     0
_refine_ls_R_factor_all          0.1010
_refine_ls_R_factor_gt           0.0619
_refine_ls_wR_factor_ref         0.1931
_refine_ls_wR_factor_gt          0.1618
_refine_ls_goodness_of_fit_ref   0.995
_refine_ls_restrained_S_all      0.995
_refine_ls_shift/su_max          0.000
_refine_ls_shift/su_mean         0.000

loop_
_atom_site_label
_atom_site_type_symbol
_atom_site_fract_x
_atom_site_fract_y
_atom_site_fract_z
_atom_site_U_iso_or_equiv
_atom_site_adp_type
_atom_site_occupancy
_atom_site_site_symmetry_order
_atom_site_calc_flag
_atom_site_refinement_flags_posn
_atom_site_refinement_flags_adp
_atom_site_refinement_flags_occupancy
_atom_site_disorder_assembly
_atom_site_disorder_group
O1 O 0.38822(9) 0.78594(6) 0.26651(12) 0.0364(4) Uani 1 1 d . . . . .
H1 H 0.400335 0.815264 0.269378 0.055 Uiso 1 1 calc R U . . .
O2 O 0.78833(10) 0.89534(5) 0.29840(13) 0.0393(4) Uani 1 1 d . . . . .
H2 H 0.742381 0.909080 0.290723 0.059 Uiso 1 1 calc R U . . .
O3 O 0.37294(9) 0.68910(6) 0.26536(13) 0.0397(4) Uani 1 1 d . . . . .
H3 H 0.375008 0.658977 0.266878 0.060 Uiso 1 1 calc R U . . .
O4 O 0.92407(9) 0.83864(6) 0.31608(13) 0.0412(4) Uani 1 1 d . . . . .
H4 H 0.960993 0.818038 0.319192 0.062 Uiso 1 1 calc R U . . .
O5 O 0.72362(10) 0.53658(5) 0.27945(14) 0.0441(4) Uani 1 1 d . . . . .
H5 H 0.769015 0.523246 0.283392 0.066 Uiso 1 1 calc R U . . .
O6 O 0.88153(10) 0.57718(6) 0.30568(14) 0.0455(4) Uani 1 1 d . . . . .
H6 H 0.925030 0.593299 0.312439 0.068 Uiso 1 1 calc R U . . .
N1 N 0.53751(10) 0.80367(6) 0.52634(13) 0.0289(4) Uani 1 1 d . . . . .
N2 N 0.68476(11) 0.85140(6) 0.53509(13) 0.0305(4) Uani 1 1 d . . . . .
N3 N 0.53329(10) 0.69999(6) 0.52655(13) 0.0300(4) Uani 1 1 d . . . . .
O7 O 0.82496(11) 0.46987(6) 0.23837(15) 0.0541(5) Uani 1 1 d . . . . .
N4 N 0.83776(11) 0.79794(7) 0.56564(14) 0.0322(4) Uani 1 1 d . . . . .
N5 N 0.67826(11) 0.64762(6) 0.54135(14) 0.0332(4) Uani 1 1 d . . . . .
O8 O 0.63370(12) 0.94029(7) 0.24931(17) 0.0586(5) Uani 1 1 d . . . . .
N6 N 0.83321(11) 0.69697(7) 0.56363(14) 0.0334(4) Uani 1 1 d . . . . .
O9 O 0.37562(11) 0.59214(7) 0.23956(18) 0.0642(6) Uani 1 1 d . . . . .
O10 O 0.43052(14) 0.88262(7) 0.28419(19) 0.0651(5) Uani 1 1 d . . . . .
N7 N 0.91565(12) 0.44359(7) 0.15969(17) 0.0440(5) Uani 1 1 d . . . . .
O11 O 1.02419(12) 0.62973(8) 0.35031(18) 0.0671(6) Uani 1 1 d . . . . .
N8 N 0.49825(13) 0.95279(7) 0.12098(18) 0.0487(5) Uani 1 1 d . . . . .
N9 N 0.44497(14) 0.92504(9) 0.4361(2) 0.0514(5) Uani 1 1 d . . . . .
C1 C 0.53628(12) 0.77928(7) 0.27786(16) 0.0269(4) Uani 1 1 d . . . . .
H1A H 0.541385 0.813326 0.277980 0.032 Uiso 1 1 calc R U . . .
C2 C 0.67376(12) 0.66724(7) 0.28988(15) 0.0255(4) Uani 1 1 d . . . . .
C3 C 0.76300(12) 0.74249(7) 0.30420(15) 0.0245(4) Uani 1 1 d . . . . .
C4 C 0.60017(12) 0.69842(7) 0.28348(15) 0.0248(4) Uani 1 1 d . . . . .
C5 C 0.70131(12) 0.82395(7) 0.29403(16) 0.0272(4) Uani 1 1 d . . . . .
H5A H 0.654130 0.843857 0.287912 0.033 Uiso 1 1 calc R U . . .
C6 C 0.75418(12) 0.68917(7) 0.30142(15) 0.0251(4) Uani 1 1 d . . . . .
C7 C 0.60725(12) 0.77651(7) 0.53423(15) 0.0253(4) Uani 1 1 d . . . . .
C8 C 0.51966(12) 0.67836(8) 0.27559(16) 0.0297(4) Uani 1 1 d . . . . .
H8 H 0.513405 0.644368 0.274258 0.036 Uiso 1 1 calc R U . . .
C9 C 0.68274(12) 0.69704(7) 0.54314(15) 0.0269(4) Uani 1 1 d . . . . .
C10 C 0.85044(13) 0.81572(8) 0.31190(16) 0.0299(4) Uani 1 1 d . . . . .
C11 C 0.68679(12) 0.80221(7) 0.54209(15) 0.0264(4) Uani 1 1 d . . . . .
C12 C 0.60533(12) 0.72482(8) 0.53440(15) 0.0269(4) Uani 1 1 d . . . . .
C13 C 0.60884(12) 0.75012(7) 0.28527(15) 0.0241(4) Uani 1 1 d . . . . .
C14 C 0.45009(12) 0.70724(8) 0.26981(16) 0.0297(5) Uani 1 1 d . . . . .
N10 N 0.24135(13) 0.56357(8) 0.21603(18) 0.0493(5) Uani 1 1 d . . . . .
C15 C 0.77814(12) 0.84583(8) 0.30191(16) 0.0280(4) Uani 1 1 d . . . . .
C16 C 0.46641(12) 0.77867(8) 0.51823(16) 0.0294(4) Uani 1 1 d . . . . .
C17 C 0.82421(12) 0.65811(8) 0.30913(16) 0.0284(4) Uani 1 1 d . . . . .
H17 H 0.877867 0.672141 0.319342 0.034 Uiso 1 1 calc R U . . .
C18 C 0.69128(12) 0.77244(7) 0.29487(15) 0.0245(4) Uani 1 1 d . . . . .
C19 C 0.45829(12) 0.75890(8) 0.27046(16) 0.0282(4) Uani 1 1 d . . . . .
C20 C 0.84180(12) 0.76568(8) 0.31365(16) 0.0278(4) Uani 1 1 d . . . . .
H20 H 0.889771 0.746145 0.321377 0.033 Uiso 1 1 calc R U . . .
C21 C 0.81606(13) 0.60799(8) 0.30212(17) 0.0306(5) Uani 1 1 d . . . . .
C22 C 0.66729(13) 0.61559(8) 0.28385(16) 0.0297(4) Uani 1 1 d . . . . .
H22 H 0.614630 0.601031 0.276390 0.036 Uiso 1 1 calc R U . . .
C23 C 0.76033(12) 0.72180(8) 0.55411(16) 0.0288(4) Uani 1 1 d . . . . .
C24 C 0.76245(12) 0.77537(8) 0.55396(16) 0.0280(4) Uani 1 1 d . . . . .
C25 C 0.73552(14) 0.58580(8) 0.28851(17) 0.0320(5) Uani 1 1 d . . . . .
N11 N 0.32753(13) 0.82783(9) 0.49876(19) 0.0548(6) Uani 1 1 d . . . . .
C26 C 0.46477(13) 0.72704(8) 0.51903(16) 0.0300(4) Uani 1 1 d . . . . .
O12 O 1.04187(13) 0.77702(9) 0.3016(2) 0.0803(7) Uani 1 1 d . . . . .
C27 C 0.75867(13) 0.87352(8) 0.54366(17) 0.0324(5) Uani 1 1 d . . . . .
N12 N 0.32264(14) 0.68246(9) 0.50209(19) 0.0571(6) Uani 1 1 d . . . . .
C28 C 0.83558(13) 0.84658(9) 0.56113(17) 0.0338(5) Uani 1 1 d . . . . .
C29 C 0.38972(14) 0.80697(8) 0.50827(18) 0.0359(5) Uani 1 1 d . . . . .
N13 N 1.10416(15) 0.74941(9) 0.1891(2) 0.0645(7) Uani 1 1 d . . . . .
C30 C 0.82775(14) 0.64824(9) 0.56227(17) 0.0354(5) Uani 1 1 d . . . . .
C31 C 0.75029(14) 0.62360(8) 0.55096(17) 0.0355(5) Uani 1 1 d . . . . .
C32 C 0.38557(14) 0.70125(9) 0.50923(19) 0.0376(5) Uani 1 1 d . . . . .
N14 N 0.75349(16) 0.96773(8) 0.5163(2) 0.0633(6) Uani 1 1 d . . . . .
N15 N 0.74126(17) 0.52861(8) 0.5506(2) 0.0644(7) Uani 1 1 d . . . . .
C33 C 0.91509(15) 0.87226(10) 0.57407(19) 0.0444(6) Uani 1 1 d . . . . .
C34 C 0.88790(16) 0.47521(9) 0.2143(2) 0.0456(6) Uani 1 1 d . . . . .
H34 H 0.919439 0.504208 0.236253 0.055 Uiso 1 1 calc R U . . .
C35 C 0.57497(17) 0.93086(9) 0.1618(2) 0.0491(6) Uani 1 1 d . . . . .
H35 H 0.585590 0.906064 0.120778 0.059 Uiso 1 1 calc R U . . .
C36 C 0.75592(15) 0.92599(9) 0.5300(2) 0.0413(5) Uani 1 1 d . . . . .
N16 N 0.97656(16) 0.89382(10) 0.5835(2) 0.0701(7) Uani 1 1 d . . . . .
N17 N 1.13107(15) 0.59317(15) 0.4947(2) 0.0812(10) Uani 1 1 d . . . . .
C37 C 0.74575(16) 0.57060(9) 0.5500(2) 0.0443(6) Uani 1 1 d . . . . .
N18 N 0.96679(17) 0.59843(11) 0.5873(2) 0.0736(8) Uani 1 1 d . . . . .
C38 C 0.90588(16) 0.62082(10) 0.5759(2) 0.0470(6) Uani 1 1 d . . . . .
C39 C 0.31682(17) 0.56170(10) 0.2072(3) 0.0587(8) Uani 1 1 d . . . . .
H39 H 0.327096 0.534250 0.172492 0.070 Uiso 1 1 calc R U . . .
C40 C 0.47441(19) 0.99075(11) 0.1804(3) 0.0646(8) Uani 1 1 d . . . . .
H40 H 0.517317 0.992224 0.252829 0.097 Uiso 1 1 calc R U . . .
H40A H 0.418457 0.983258 0.181972 0.097 Uiso 1 1 calc R U . . .
H40B H 0.471656 1.021903 0.145612 0.097 Uiso 1 1 calc R U . . .
C41 C 0.99316(18) 0.45390(11) 0.1380(3) 0.0651(8) Uani 1 1 d . . . . .
H41 H 1.019602 0.483780 0.173766 0.098 Uiso 1 1 calc R U . . .
H41A H 0.977271 0.457449 0.061642 0.098 Uiso 1 1 calc R U . . .
H41B H 1.033832 0.427282 0.164299 0.098 Uiso 1 1 calc R U . . .
C42 C 1.0929(2) 0.63088(14) 0.4318(3) 0.0729(10) Uani 1 1 d . . . . .
H42 H 1.120281 0.661240 0.450596 0.088 Uiso 1 1 calc R U . . .
C43 C 0.17765(19) 0.52437(12) 0.1799(3) 0.0728(9) Uani 1 1 d . . . . .
H43 H 0.198298 0.499333 0.145208 0.109 Uiso 1 1 calc R U . . .
H43A H 0.123389 0.537266 0.129706 0.109 Uiso 1 1 calc R U . . .
H43B H 0.169046 0.510520 0.240813 0.109 Uiso 1 1 calc R U . . .
C44 C 1.03789(19) 0.76109(13) 0.2129(3) 0.0813(11) Uani 1 1 d . . . . .
H44 H 0.982665 0.757233 0.158976 0.098 Uiso 1 1 calc R U . . .
C45 C 0.4786(3) 0.8961(2) 0.3764(5) 0.0285(11) Uani 0.5 1 d . . P A 2
H45 H 0.536983 0.886811 0.405212 0.034 Uiso 0.5 1 calc R U P A 2
C46 C 0.4328(2) 0.93734(13) 0.0183(3) 0.0791(9) Uani 1 1 d . . . . .
H46 H 0.457586 0.913576 -0.014446 0.119 Uiso 1 1 calc R U . . .
H46A H 0.413013 0.965312 -0.028378 0.119 Uiso 1 1 calc R U . . .
H46B H 0.384360 0.922896 0.029898 0.119 Uiso 1 1 calc R U . . .
C47 C 0.8712(2) 0.39828(12) 0.1216(4) 0.0915(13) Uani 1 1 d . . . . .
H47 H 0.824026 0.395134 0.145665 0.137 Uiso 1 1 calc R U . . .
H47A H 0.911131 0.371440 0.149323 0.137 Uiso 1 1 calc R U . . .
H47B H 0.848533 0.397786 0.044126 0.137 Uiso 1 1 calc R U . . .
C48 C 1.0923(2) 0.54516(15) 0.4751(3) 0.0868(11) Uani 1 1 d . . . . .
H48 H 1.048247 0.543260 0.504819 0.130 Uiso 1 1 calc R U . . .
H48A H 1.136319 0.520857 0.508635 0.130 Uiso 1 1 calc R U . . .
H48B H 1.066259 0.539258 0.398763 0.130 Uiso 1 1 calc R U . . .
C49 C 0.3575(3) 0.9384(2) 0.3933(4) 0.0356(12) Uani 0.5 1 d . . P A 2
H49 H 0.333967 0.933109 0.316706 0.053 Uiso 0.5 1 calc R U P A 2
H49A H 0.352186 0.972524 0.407995 0.053 Uiso 0.5 1 calc R U P A 2
H49B H 0.326053 0.918838 0.425692 0.053 Uiso 0.5 1 calc R U P A 2
C50 C 0.4995(5) 0.9323(3) 0.5501(5) 0.0453(16) Uani 0.5 1 d . . P A 2
H50 H 0.503428 0.966747 0.566607 0.068 Uiso 0.5 1 calc R U P A 2
H50A H 0.556855 0.919488 0.564852 0.068 Uiso 0.5 1 calc R U P A 2
H50B H 0.474209 0.915365 0.593669 0.068 Uiso 0.5 1 calc R U P A 2
C51 C 0.2210(3) 0.60202(16) 0.2740(3) 0.1033(13) Uiso 1 1 d . . . . .
H51 H 0.271239 0.609156 0.338214 0.155 Uiso 1 1 calc R U . . .
H51A H 0.173627 0.592006 0.293461 0.155 Uiso 1 1 calc R U . . .
H51B H 0.204551 0.630894 0.229617 0.155 Uiso 1 1 calc R U . . .
C52 C 1.1898(2) 0.7544(2) 0.2686(4) 0.143(2) Uani 1 1 d . . . . .
H52 H 1.189248 0.777061 0.323176 0.214 Uiso 1 1 calc R U . . .
H52A H 1.227871 0.766560 0.235606 0.214 Uiso 1 1 calc R U . . .
H52B H 1.210359 0.722975 0.300968 0.214 Uiso 1 1 calc R U . . .
C53 C 1.0939(3) 0.73041(19) 0.0835(4) 0.1230(16) Uani 1 1 d . . . . .
H53 H 1.109489 0.696237 0.089669 0.184 Uiso 1 1 calc R U . . .
H53A H 1.131161 0.748354 0.056769 0.184 Uiso 1 1 calc R U . . .
H53B H 1.034308 0.734111 0.034441 0.184 Uiso 1 1 calc R U . . .
C54 C 1.2108(3) 0.5997(3) 0.5884(4) 0.175(3) Uani 1 1 d . . . . .
H54 H 1.258911 0.586759 0.573786 0.262 Uiso 1 1 calc R U . . .
H54A H 1.206518 0.582684 0.648719 0.262 Uiso 1 1 calc R U . . .
H54B H 1.220104 0.634118 0.604887 0.262 Uiso 1 1 calc R U . . .
C55 C 0.425(2) 0.9042(5) 0.3589(14) 0.306(16) Uani 0.5 1 d . . P A 1
H55 H 0.364764 0.902466 0.340757 0.367 Uiso 0.5 1 calc R U P A 1
C56 C 0.3771(10) 0.9498(5) 0.4669(16) 0.222(10) Uani 0.5 1 d . . P A 1
H56 H 0.393302 0.983454 0.485503 0.334 Uiso 0.5 1 calc R U P A 1
H56A H 0.372822 0.933189 0.527822 0.334 Uiso 0.5 1 calc R U P A 1
H56B H 0.321703 0.948547 0.407214 0.334 Uiso 0.5 1 calc R U P A 1
C57 C 0.5210(9) 0.9293(5) 0.5140(19) 0.297(16) Uani 0.5 1 d . . P A 1
H57 H 0.559095 0.904096 0.507536 0.445 Uiso 0.5 1 calc R U P A 1
H57A H 0.515062 0.926063 0.582047 0.445 Uiso 0.5 1 calc R U P A 1
H57B H 0.545110 0.960998 0.510095 0.445 Uiso 0.5 1 calc R U P A 1

loop_
_atom_site_aniso_label
_atom_site_aniso_U_11
_atom_site_aniso_U_22
_atom_site_aniso_U_33
_atom_site_aniso_U_23
_atom_site_aniso_U_13
_atom_site_aniso_U_12
O1 0.0275(7) 0.0391(8) 0.0448(9) -0.0005(7) 0.0163(7) 0.0057(6)
O2 0.0348(8) 0.0282(8) 0.0532(10) -0.0025(7) 0.0152(8) -0.0025(6)
O3 0.0278(7) 0.0408(9) 0.0578(10) -0.0011(8) 0.0244(8) -0.0030(6)
O4 0.0289(8) 0.0396(9) 0.0577(11) -0.0078(8) 0.0194(8) -0.0097(6)
O5 0.0451(9) 0.0274(8) 0.0681(12) -0.0039(8) 0.0310(9) 0.0009(7)
O6 0.0333(8) 0.0369(8) 0.0683(12) -0.0085(8) 0.0219(9) 0.0063(7)
N1 0.0274(8) 0.0340(9) 0.0248(9) 0.0027(7) 0.0097(7) 0.0053(7)
N2 0.0329(9) 0.0331(9) 0.0248(9) -0.0017(7) 0.0103(8) 0.0008(7)
N3 0.0286(9) 0.0357(9) 0.0260(9) 0.0020(7) 0.0109(8) 0.0015(7)
O7 0.0566(11) 0.0448(10) 0.0738(13) 0.0031(9) 0.0395(11) 0.0082(8)
N4 0.0268(8) 0.0428(10) 0.0255(9) 0.0029(8) 0.0085(7) 0.0004(8)
N5 0.0389(10) 0.0326(9) 0.0285(9) 0.0005(8) 0.0136(8) 0.0073(8)
O8 0.0468(11) 0.0472(10) 0.0730(14) -0.0049(10) 0.0133(10) 0.0081(8)
N6 0.0299(9) 0.0444(11) 0.0260(9) 0.0029(8) 0.0108(8) 0.0115(8)
O9 0.0426(10) 0.0440(10) 0.1103(17) -0.0048(11) 0.0341(11) -0.0065(8)
O10 0.0819(15) 0.0420(10) 0.0686(14) 0.0013(10) 0.0260(13) 0.0072(10)
N7 0.0406(11) 0.0343(10) 0.0603(14) -0.0038(10) 0.0229(11) 0.0051(8)
O11 0.0421(11) 0.0697(13) 0.0867(15) 0.0040(12) 0.0219(11) 0.0001(9)
N8 0.0446(12) 0.0394(11) 0.0595(14) 0.0030(10) 0.0172(11) 0.0033(9)
N9 0.0480(13) 0.0505(13) 0.0513(14) -0.0030(11) 0.0144(11) 0.0007(10)
C1 0.0271(10) 0.0295(10) 0.0242(10) 0.0013(8) 0.0102(8) 0.0025(8)
C2 0.0251(9) 0.0341(10) 0.0182(9) -0.0001(8) 0.0092(8) 0.0006(8)
C3 0.0224(9) 0.0327(10) 0.0170(9) 0.0007(8) 0.0062(8) 0.0007(8)
C4 0.0268(9) 0.0306(10) 0.0175(9) 0.0002(8) 0.0091(8) -0.0001(8)
C5 0.0262(9) 0.0316(10) 0.0228(10) -0.0006(8) 0.0083(8) 0.0015(8)
C6 0.0266(9) 0.0306(10) 0.0185(9) -0.0013(8) 0.0091(8) 0.0007(8)
C7 0.0248(9) 0.0338(11) 0.0166(9) 0.0012(8) 0.0073(8) 0.0030(8)
C8 0.0284(10) 0.0341(11) 0.0301(11) 0.0001(9) 0.0150(9) -0.0001(8)
C9 0.0298(10) 0.0321(10) 0.0184(10) 0.0028(8) 0.0091(8) 0.0061(8)
C10 0.0270(10) 0.0361(11) 0.0255(11) -0.0056(9) 0.0087(9) -0.0053(8)
C11 0.0258(9) 0.0347(11) 0.0172(9) 0.0016(8) 0.0068(8) 0.0037(8)
C12 0.0296(10) 0.0326(11) 0.0180(10) 0.0025(8) 0.0085(8) 0.0029(8)
C13 0.0251(9) 0.0311(10) 0.0168(9) 0.0005(8) 0.0088(8) -0.0009(8)
C14 0.0247(10) 0.0388(11) 0.0274(11) -0.0014(9) 0.0121(9) -0.0028(8)
N10 0.0408(11) 0.0441(12) 0.0643(15) -0.0070(11) 0.0218(11) -0.0082(9)
C15 0.0284(10) 0.0304(10) 0.0233(10) -0.0038(8) 0.0081(8) -0.0009(8)
C16 0.0262(10) 0.0385(11) 0.0237(10) 0.0029(9) 0.0100(9) 0.0049(8)
C17 0.0243(9) 0.0329(10) 0.0285(11) -0.0024(9) 0.0108(9) 0.0003(8)
C18 0.0242(9) 0.0328(10) 0.0167(9) 0.0016(8) 0.0081(8) 0.0005(8)
C19 0.0247(9) 0.0382(11) 0.0221(10) 0.0008(9) 0.0095(8) 0.0053(8)
C20 0.0198(9) 0.0347(11) 0.0285(11) -0.0037(9) 0.0090(8) 0.0004(8)
C21 0.0289(10) 0.0349(11) 0.0284(11) -0.0021(9) 0.0115(9) 0.0058(9)
C22 0.0295(10) 0.0319(10) 0.0311(11) -0.0019(9) 0.0153(9) 0.0001(8)
C23 0.0285(10) 0.0388(11) 0.0187(10) 0.0035(9) 0.0087(8) 0.0081(9)
C24 0.0278(10) 0.0365(11) 0.0186(10) 0.0016(8) 0.0079(8) 0.0032(8)
C25 0.0377(11) 0.0305(10) 0.0319(12) -0.0014(9) 0.0179(10) 0.0016(9)
N11 0.0418(12) 0.0611(14) 0.0630(15) 0.0048(12) 0.0217(11) 0.0151(10)
C26 0.0289(10) 0.0370(11) 0.0226(10) 0.0016(9) 0.0082(9) 0.0020(9)
O12 0.0484(12) 0.0768(15) 0.124(2) -0.0285(15) 0.0424(14) -0.0038(10)
C27 0.0352(11) 0.0357(11) 0.0256(11) -0.0014(9) 0.0109(9) -0.0017(9)
N12 0.0456(12) 0.0664(15) 0.0627(15) -0.0010(12) 0.0247(12) -0.0135(11)
C28 0.0310(11) 0.0451(13) 0.0248(11) -0.0005(10) 0.0101(9) -0.0028(9)
C29 0.0317(11) 0.0416(12) 0.0355(12) 0.0017(10) 0.0140(10) 0.0041(9)
N13 0.0431(13) 0.0716(16) 0.0764(18) -0.0090(14) 0.0202(13) -0.0003(11)
C30 0.0381(11) 0.0422(12) 0.0256(11) 0.0026(10) 0.0120(10) 0.0147(10)
C31 0.0423(12) 0.0355(11) 0.0288(11) 0.0028(9) 0.0140(10) 0.0112(10)
C32 0.0339(11) 0.0439(13) 0.0379(13) 0.0003(10) 0.0169(10) 0.0001(10)
N14 0.0783(17) 0.0399(12) 0.0684(16) -0.0040(12) 0.0246(14) -0.0057(12)
N15 0.0798(17) 0.0421(13) 0.0746(17) 0.0022(12) 0.0337(15) 0.0143(12)
C33 0.0383(12) 0.0570(15) 0.0366(13) -0.0027(12) 0.0131(11) -0.0079(11)
C34 0.0451(13) 0.0344(12) 0.0583(16) -0.0041(12) 0.0210(13) 0.0046(10)
C35 0.0498(15) 0.0349(13) 0.0675(19) 0.0009(13) 0.0279(15) 0.0047(11)
C36 0.0425(13) 0.0416(13) 0.0406(14) -0.0035(11) 0.0169(11) -0.0047(11)
N16 0.0512(14) 0.0860(19) 0.0726(17) 0.0032(15) 0.0233(13) -0.0235(13)
N17 0.0373(13) 0.153(3) 0.0539(16) 0.0240(19) 0.0178(12) -0.0083(16)
C37 0.0516(14) 0.0389(13) 0.0433(14) 0.0030(11) 0.0194(12) 0.0136(11)
N18 0.0668(16) 0.090(2) 0.0664(17) 0.0099(15) 0.0288(14) 0.0460(15)
C38 0.0452(14) 0.0561(15) 0.0413(14) 0.0040(12) 0.0185(12) 0.0175(12)
C39 0.0488(15) 0.0381(14) 0.092(2) -0.0036(14) 0.0307(16) 0.0008(12)
C40 0.0545(16) 0.0528(17) 0.088(2) -0.0057(16) 0.0293(17) 0.0099(13)
C41 0.0612(18) 0.0575(17) 0.093(2) 0.0018(17) 0.0477(18) 0.0055(14)
C42 0.0560(19) 0.098(3) 0.074(2) -0.013(2) 0.0352(18) -0.0330(18)
C43 0.0505(17) 0.0598(18) 0.095(2) -0.0002(18) 0.0135(17) -0.0181(14)
C44 0.0320(15) 0.082(2) 0.115(3) -0.024(2) 0.0126(18) -0.0036(14)
C45 0.0185(18) 0.026(2) 0.039(3) 0.009(2) 0.0081(18) 0.0140(16)
C46 0.071(2) 0.072(2) 0.075(2) -0.0048(18) 0.0069(18) 0.0027(17)
C47 0.062(2) 0.064(2) 0.159(4) -0.052(2) 0.053(2) -0.0144(16)
C48 0.084(2) 0.092(3) 0.089(3) 0.011(2) 0.038(2) 0.038(2)
C49 0.026(2) 0.044(3) 0.036(3) -0.004(2) 0.011(2) 0.0133(19)
C50 0.055(4) 0.059(4) 0.021(2) -0.002(2) 0.014(3) 0.003(3)
C52 0.0384(19) 0.228(6) 0.146(4) -0.066(4) 0.018(2) 0.006(3)
C53 0.156(4) 0.125(4) 0.093(3) -0.025(3) 0.053(3) -0.004(3)
C54 0.070(3) 0.330(9) 0.083(3) 0.076(4) -0.015(2) -0.090(4)
C55 0.76(5) 0.067(9) 0.139(14) -0.007(9) 0.22(3) -0.112(19)
C56 0.218(16) 0.114(11) 0.44(3) 0.126(16) 0.24(2) 0.087(11)
C57 0.094(10) 0.068(7) 0.51(4) 0.025(15) -0.123(15) -0.001(7)

_geom_special_details            
;
 All esds (except the esd in the dihedral angle between two l.s. planes)
 are estimated using the full covariance matrix.  The cell esds are taken
 into account individually in the estimation of esds in distances, angles
 and torsion angles; correlations between esds in cell parameters are only
 used when they are defined by crystal symmetry.  An approximate (isotropic)
 treatment of cell esds is used for estimating esds involving l.s. planes.
;

loop_
_geom_bond_atom_site_label_1
_geom_bond_atom_site_label_2
_geom_bond_distance
_geom_bond_site_symmetry_2
_geom_bond_publ_flag
O1 C19 1.361(2) . ?
O1 H1 0.8200 . ?
O2 C15 1.360(2) . ?
O2 H2 0.8200 . ?
O3 C14 1.353(2) . ?
O3 H3 0.8200 . ?
O4 C10 1.355(2) . ?
O4 H4 0.8200 . ?
O5 C25 1.352(2) . ?
O5 H5 0.8200 . ?
O6 C21 1.359(2) . ?
O6 H6 0.8200 . ?
N1 C16 1.331(3) . ?
N1 C7 1.343(2) . ?
N2 C27 1.332(3) . ?
N2 C11 1.341(3) . ?
N3 C26 1.326(3) . ?
N3 C12 1.343(3) . ?
O7 C34 1.217(3) . ?
N4 C28 1.324(3) . ?
N4 C24 1.348(3) . ?
N5 C31 1.326(3) . ?
N5 C9 1.346(3) . ?
O8 C35 1.230(3) . ?
N6 C30 1.328(3) . ?
N6 C23 1.349(2) . ?
O9 C39 1.225(3) . ?
O10 C55 1.199(18) . ?
O10 C45 1.242(7) . ?
N7 C34 1.323(3) . ?
N7 C47 1.426(3) . ?
N7 C41 1.453(3) . ?
O11 C42 1.239(4) . ?
N8 C35 1.320(3) . ?
N8 C40 1.450(3) . ?
N8 C46 1.450(4) . ?
N9 C55 1.113(17) . ?
N9 C57 1.298(14) . ?
N9 C45 1.386(7) . ?
N9 C49 1.389(6) . ?
N9 C50 1.460(7) . ?
N9 C56 1.503(12) . ?
C1 C19 1.377(3) . ?
C1 C13 1.414(3) . ?
C1 H1A 0.9300 . ?
C2 C22 1.409(3) . ?
C2 C6 1.416(3) . ?
C2 C4 1.463(3) . ?
C3 C18 1.409(3) . ?
C3 C20 1.414(3) . ?
C3 C6 1.457(3) . ?
C4 C8 1.410(3) . ?
C4 C13 1.413(3) . ?
C5 C15 1.375(3) . ?
C5 C18 1.412(3) . ?
C5 H5A 0.9300 . ?
C6 C17 1.409(3) . ?
C7 C12 1.407(3) . ?
C7 C11 1.463(3) . ?
C8 C14 1.375(3) . ?
C8 H8 0.9300 . ?
C9 C23 1.411(3) . ?
C9 C12 1.457(3) . ?
C10 C20 1.370(3) . ?
C10 C15 1.417(3) . ?
C11 C24 1.409(3) . ?
C13 C18 1.458(3) . ?
C14 C19 1.412(3) . ?
N10 C39 1.305(3) . ?
N10 C51 1.420(4) . ?
N10 C43 1.448(3) . ?
C16 C26 1.405(3) . ?
C16 C29 1.450(3) . ?
C17 C21 1.370(3) . ?
C17 H17 0.9300 . ?
C20 H20 0.9300 . ?
C21 C25 1.414(3) . ?
C22 C25 1.375(3) . ?
C22 H22 0.9300 . ?
C23 C24 1.458(3) . ?
N11 C29 1.142(3) . ?
C26 C32 1.452(3) . ?
O12 C44 1.245(4) . ?
C27 C28 1.412(3) . ?
C27 C36 1.438(3) . ?
N12 C32 1.134(3) . ?
C28 C33 1.444(3) . ?
N13 C44 1.299(4) . ?
N13 C52 1.419(4) . ?
N13 C53 1.456(5) . ?
C30 C31 1.406(3) . ?
C30 C38 1.447(3) . ?
C31 C37 1.444(3) . ?
N14 C36 1.149(3) . ?
N15 C37 1.145(3) . ?
C33 N16 1.142(3) . ?
C34 H34 0.9300 . ?
C35 H35 0.9300 . ?
N17 C42 1.325(4) . ?
N17 C48 1.435(5) . ?
N17 C54 1.444(4) . ?
N18 C38 1.140(3) . ?
C39 H39 0.9300 . ?
C40 H40 0.9600 . ?
C40 H40A 0.9600 . ?
C40 H40B 0.9600 . ?
C41 H41 0.9600 . ?
C41 H41A 0.9600 . ?
C41 H41B 0.9600 . ?
C42 H42 0.9300 . ?
C43 H43 0.9600 . ?
C43 H43A 0.9600 . ?
C43 H43B 0.9600 . ?
C44 H44 0.9300 . ?
C45 H45 0.9300 . ?
C46 H46 0.9600 . ?
C46 H46A 0.9600 . ?
C46 H46B 0.9600 . ?
C47 H47 0.9600 . ?
C47 H47A 0.9600 . ?
C47 H47B 0.9600 . ?
C48 H48 0.9600 . ?
C48 H48A 0.9600 . ?
C48 H48B 0.9600 . ?
C49 H49 0.9600 . ?
C49 H49A 0.9600 . ?
C49 H49B 0.9600 . ?
C50 H50 0.9600 . ?
C50 H50A 0.9600 . ?
C50 H50B 0.9600 . ?
C51 H51 0.9600 . ?
C51 H51A 0.9600 . ?
C51 H51B 0.9600 . ?
C52 H52 0.9600 . ?
C52 H52A 0.9600 . ?
C52 H52B 0.9600 . ?
C53 H53 0.9600 . ?
C53 H53A 0.9600 . ?
C53 H53B 0.9600 . ?
C54 H54 0.9600 . ?
C54 H54A 0.9600 . ?
C54 H54B 0.9600 . ?
C55 H55 0.9300 . ?
C56 H56 0.9600 . ?
C56 H56A 0.9600 . ?
C56 H56B 0.9600 . ?
C57 H57 0.9600 . ?
C57 H57A 0.9600 . ?
C57 H57B 0.9600 . ?

loop_
_geom_angle_atom_site_label_1
_geom_angle_atom_site_label_2
_geom_angle_atom_site_label_3
_geom_angle
_geom_angle_site_symmetry_1
_geom_angle_site_symmetry_3
_geom_angle_publ_flag
C19 O1 H1 109.5 . . ?
C15 O2 H2 109.5 . . ?
C14 O3 H3 109.5 . . ?
C10 O4 H4 109.5 . . ?
C25 O5 H5 109.5 . . ?
C21 O6 H6 109.5 . . ?
C16 N1 C7 115.91(18) . . ?
C27 N2 C11 116.57(17) . . ?
C26 N3 C12 116.10(18) . . ?
C28 N4 C24 116.24(17) . . ?
C31 N5 C9 116.69(18) . . ?
C30 N6 C23 116.38(18) . . ?
C34 N7 C47 121.2(2) . . ?
C34 N7 C41 120.7(2) . . ?
C47 N7 C41 118.1(2) . . ?
C35 N8 C40 121.2(2) . . ?
C35 N8 C46 121.0(2) . . ?
C40 N8 C46 117.7(2) . . ?
C55 N9 C57 130.4(19) . . ?
C45 N9 C49 120.0(4) . . ?
C45 N9 C50 117.2(4) . . ?
C49 N9 C50 121.7(4) . . ?
C55 N9 C56 119.6(18) . . ?
C57 N9 C56 109.8(13) . . ?
C19 C1 C13 122.14(19) . . ?
C19 C1 H1A 118.9 . . ?
C13 C1 H1A 118.9 . . ?
C22 C2 C6 118.30(17) . . ?
C22 C2 C4 122.08(17) . . ?
C6 C2 C4 119.62(18) . . ?
C18 C3 C20 118.15(18) . . ?
C18 C3 C6 120.03(16) . . ?
C20 C3 C6 121.80(17) . . ?
C8 C4 C13 118.28(17) . . ?
C8 C4 C2 121.81(18) . . ?
C13 C4 C2 119.90(16) . . ?
C15 C5 C18 122.55(18) . . ?
C15 C5 H5A 118.7 . . ?
C18 C5 H5A 118.7 . . ?
C17 C6 C2 118.24(19) . . ?
C17 C6 C3 121.53(17) . . ?
C2 C6 C3 120.23(17) . . ?
N1 C7 C12 122.04(17) . . ?
N1 C7 C11 118.08(18) . . ?
C12 C7 C11 119.88(17) . . ?
C14 C8 C4 122.4(2) . . ?
C14 C8 H8 118.8 . . ?
C4 C8 H8 118.8 . . ?
N5 C9 C23 121.38(17) . . ?
N5 C9 C12 118.39(18) . . ?
C23 C9 C12 120.23(19) . . ?
O4 C10 C20 123.74(18) . . ?
O4 C10 C15 117.18(19) . . ?
C20 C10 C15 119.04(17) . . ?
N2 C11 C24 121.49(18) . . ?
N2 C11 C7 118.32(17) . . ?
C24 C11 C7 120.16(19) . . ?
N3 C12 C7 121.52(17) . . ?
N3 C12 C9 118.55(19) . . ?
C7 C12 C9 119.92(17) . . ?
C4 C13 C1 118.59(16) . . ?
C4 C13 C18 120.15(17) . . ?
C1 C13 C18 121.26(18) . . ?
O3 C14 C8 123.76(19) . . ?
O3 C14 C19 116.80(17) . . ?
C8 C14 C19 119.44(17) . . ?
C39 N10 C51 121.2(3) . . ?
C39 N10 C43 123.0(2) . . ?
C51 N10 C43 115.4(3) . . ?
O2 C15 C5 123.38(17) . . ?
O2 C15 C10 117.60(17) . . ?
C5 C15 C10 119.01(19) . . ?
N1 C16 C26 121.97(17) . . ?
N1 C16 C29 117.20(19) . . ?
C26 C16 C29 120.83(18) . . ?
C21 C17 C6 122.32(18) . . ?
C21 C17 H17 118.8 . . ?
C6 C17 H17 118.8 . . ?
C3 C18 C5 118.46(17) . . ?
C3 C18 C13 120.03(18) . . ?
C5 C18 C13 121.51(17) . . ?
O1 C19 C1 123.51(19) . . ?
O1 C19 C14 117.32(17) . . ?
C1 C19 C14 119.15(17) . . ?
C10 C20 C3 122.77(18) . . ?
C10 C20 H20 118.6 . . ?
C3 C20 H20 118.6 . . ?
O6 C21 C17 123.69(18) . . ?
O6 C21 C25 116.48(19) . . ?
C17 C21 C25 119.82(18) . . ?
C25 C22 C2 122.80(18) . . ?
C25 C22 H22 118.6 . . ?
C2 C22 H22 118.6 . . ?
N6 C23 C9 121.4(2) . . ?
N6 C23 C24 118.64(18) . . ?
C9 C23 C24 119.92(17) . . ?
N4 C24 C11 121.67(19) . . ?
N4 C24 C23 118.50(17) . . ?
C11 C24 C23 119.82(18) . . ?
O5 C25 C22 119.35(18) . . ?
O5 C25 C21 122.17(18) . . ?
C22 C25 C21 118.47(19) . . ?
N3 C26 C16 122.46(18) . . ?
N3 C26 C32 117.4(2) . . ?
C16 C26 C32 120.14(18) . . ?
N2 C27 C28 121.7(2) . . ?
N2 C27 C36 117.04(19) . . ?
C28 C27 C36 121.25(19) . . ?
N4 C28 C27 122.21(19) . . ?
N4 C28 C33 118.0(2) . . ?
C27 C28 C33 119.7(2) . . ?
N11 C29 C16 177.6(3) . . ?
C44 N13 C52 119.4(3) . . ?
C44 N13 C53 122.3(3) . . ?
C52 N13 C53 118.3(3) . . ?
N6 C30 C31 122.14(19) . . ?
N6 C30 C38 117.4(2) . . ?
C31 C30 C38 120.5(2) . . ?
N5 C31 C30 122.0(2) . . ?
N5 C31 C37 116.7(2) . . ?
C30 C31 C37 121.30(19) . . ?
N12 C32 C26 177.8(3) . . ?
N16 C33 C28 178.0(3) . . ?
O7 C34 N7 126.1(2) . . ?
O7 C34 H34 117.0 . . ?
N7 C34 H34 117.0 . . ?
O8 C35 N8 125.9(2) . . ?
O8 C35 H35 117.1 . . ?
N8 C35 H35 117.1 . . ?
N14 C36 C27 178.1(3) . . ?
C42 N17 C48 121.1(3) . . ?
C42 N17 C54 120.9(4) . . ?
C48 N17 C54 118.0(4) . . ?
N15 C37 C31 178.6(3) . . ?
N18 C38 C30 178.6(3) . . ?
O9 C39 N10 127.1(3) . . ?
O9 C39 H39 116.4 . . ?
N10 C39 H39 116.4 . . ?
N8 C40 H40 109.5 . . ?
N8 C40 H40A 109.5 . . ?
H40 C40 H40A 109.5 . . ?
N8 C40 H40B 109.5 . . ?
H40 C40 H40B 109.5 . . ?
H40A C40 H40B 109.5 . . ?
N7 C41 H41 109.5 . . ?
N7 C41 H41A 109.5 . . ?
H41 C41 H41A 109.5 . . ?
N7 C41 H41B 109.5 . . ?
H41 C41 H41B 109.5 . . ?
H41A C41 H41B 109.5 . . ?
O11 C42 N17 126.5(3) . . ?
O11 C42 H42 116.7 . . ?
N17 C42 H42 116.7 . . ?
N10 C43 H43 109.5 . . ?
N10 C43 H43A 109.5 . . ?
H43 C43 H43A 109.5 . . ?
N10 C43 H43B 109.5 . . ?
H43 C43 H43B 109.5 . . ?
H43A C43 H43B 109.5 . . ?
O12 C44 N13 125.7(3) . . ?
O12 C44 H44 117.2 . . ?
N13 C44 H44 117.2 . . ?
O10 C45 N9 119.8(3) . . ?
O10 C45 H45 120.1 . . ?
N9 C45 H45 120.1 . . ?
N8 C46 H46 109.5 . . ?
N8 C46 H46A 109.5 . . ?
H46 C46 H46A 109.5 . . ?
N8 C46 H46B 109.5 . . ?
H46 C46 H46B 109.5 . . ?
H46A C46 H46B 109.5 . . ?
N7 C47 H47 109.5 . . ?
N7 C47 H47A 109.5 . . ?
H47 C47 H47A 109.5 . . ?
N7 C47 H47B 109.5 . . ?
H47 C47 H47B 109.5 . . ?
H47A C47 H47B 109.5 . . ?
N17 C48 H48 109.5 . . ?
N17 C48 H48A 109.5 . . ?
H48 C48 H48A 109.5 . . ?
N17 C48 H48B 109.5 . . ?
H48 C48 H48B 109.5 . . ?
H48A C48 H48B 109.5 . . ?
N9 C49 H49 109.5 . . ?
N9 C49 H49A 109.5 . . ?
H49 C49 H49A 109.5 . . ?
N9 C49 H49B 109.5 . . ?
H49 C49 H49B 109.5 . . ?
H49A C49 H49B 109.5 . . ?
N9 C50 H50 109.5 . . ?
N9 C50 H50A 109.5 . . ?
H50 C50 H50A 109.5 . . ?
N9 C50 H50B 109.5 . . ?
H50 C50 H50B 109.5 . . ?
H50A C50 H50B 109.5 . . ?
N10 C51 H51 109.5 . . ?
N10 C51 H51A 109.5 . . ?
H51 C51 H51A 109.5 . . ?
N10 C51 H51B 109.5 . . ?
H51 C51 H51B 109.5 . . ?
H51A C51 H51B 109.5 . . ?
N13 C52 H52 109.5 . . ?
N13 C52 H52A 109.5 . . ?
H52 C52 H52A 109.5 . . ?
N13 C52 H52B 109.5 . . ?
H52 C52 H52B 109.5 . . ?
H52A C52 H52B 109.5 . . ?
N13 C53 H53 109.5 . . ?
N13 C53 H53A 109.5 . . ?
H53 C53 H53A 109.5 . . ?
N13 C53 H53B 109.5 . . ?
H53 C53 H53B 109.5 . . ?
H53A C53 H53B 109.5 . . ?
N17 C54 H54 109.5 . . ?
N17 C54 H54A 109.5 . . ?
H54 C54 H54A 109.5 . . ?
N17 C54 H54B 109.5 . . ?
H54 C54 H54B 109.5 . . ?
H54A C54 H54B 109.5 . . ?
N9 C55 O10 159(3) . . ?
N9 C55 H55 100.4 . . ?
O10 C55 H55 100.4 . . ?
N9 C56 H56 109.5 . . ?
N9 C56 H56A 109.5 . . ?
H56 C56 H56A 109.5 . . ?
N9 C56 H56B 109.5 . . ?
H56 C56 H56B 109.5 . . ?
H56A C56 H56B 109.5 . . ?
N9 C57 H57 109.5 . . ?
N9 C57 H57A 109.5 . . ?
H57 C57 H57A 109.5 . . ?
N9 C57 H57B 109.5 . . ?
H57 C57 H57B 109.5 . . ?
H57A C57 H57B 109.5 . . ?

loop_
_geom_torsion_atom_site_label_1
_geom_torsion_atom_site_label_2
_geom_torsion_atom_site_label_3
_geom_torsion_atom_site_label_4
_geom_torsion
_geom_torsion_site_symmetry_1
_geom_torsion_site_symmetry_2
_geom_torsion_site_symmetry_3
_geom_torsion_site_symmetry_4
_geom_torsion_publ_flag
C22 C2 C4 C8 2.8(3) . . . . ?
C6 C2 C4 C8 -177.85(18) . . . . ?
C22 C2 C4 C13 -177.28(18) . . . . ?
C6 C2 C4 C13 2.1(3) . . . . ?
C22 C2 C6 C17 -1.7(3) . . . . ?
C4 C2 C6 C17 178.98(17) . . . . ?
C22 C2 C6 C3 177.85(17) . . . . ?
C4 C2 C6 C3 -1.5(3) . . . . ?
C18 C3 C6 C17 179.17(17) . . . . ?
C20 C3 C6 C17 0.7(3) . . . . ?
C18 C3 C6 C2 -0.3(3) . . . . ?
C20 C3 C6 C2 -178.83(17) . . . . ?
C16 N1 C7 C12 -0.3(3) . . . . ?
C16 N1 C7 C11 179.31(17) . . . . ?
C13 C4 C8 C14 -0.1(3) . . . . ?
C2 C4 C8 C14 179.82(18) . . . . ?
C31 N5 C9 C23 0.3(3) . . . . ?
C31 N5 C9 C12 -179.11(18) . . . . ?
C27 N2 C11 C24 -2.2(3) . . . . ?
C27 N2 C11 C7 179.37(17) . . . . ?
N1 C7 C11 N2 -3.6(3) . . . . ?
C12 C7 C11 N2 176.01(18) . . . . ?
N1 C7 C11 C24 177.98(17) . . . . ?
C12 C7 C11 C24 -2.4(3) . . . . ?
C26 N3 C12 C7 -0.2(3) . . . . ?
C26 N3 C12 C9 179.86(17) . . . . ?
N1 C7 C12 N3 0.1(3) . . . . ?
C11 C7 C12 N3 -179.53(17) . . . . ?
N1 C7 C12 C9 180.00(17) . . . . ?
C11 C7 C12 C9 0.4(3) . . . . ?
N5 C9 C12 N3 1.0(3) . . . . ?
C23 C9 C12 N3 -178.49(17) . . . . ?
N5 C9 C12 C7 -178.97(18) . . . . ?
C23 C9 C12 C7 1.6(3) . . . . ?
C8 C4 C13 C1 -0.7(3) . . . . ?
C2 C4 C13 C1 179.37(17) . . . . ?
C8 C4 C13 C18 179.14(17) . . . . ?
C2 C4 C13 C18 -0.8(3) . . . . ?
C19 C1 C13 C4 0.9(3) . . . . ?
C19 C1 C13 C18 -178.95(18) . . . . ?
C4 C8 C14 O3 -178.00(19) . . . . ?
C4 C8 C14 C19 0.7(3) . . . . ?
C18 C5 C15 O2 178.22(18) . . . . ?
C18 C5 C15 C10 -0.4(3) . . . . ?
O4 C10 C15 O2 -0.7(3) . . . . ?
C20 C10 C15 O2 -178.81(18) . . . . ?
O4 C10 C15 C5 178.01(18) . . . . ?
C20 C10 C15 C5 -0.1(3) . . . . ?
C7 N1 C16 C26 0.7(3) . . . . ?
C7 N1 C16 C29 -179.27(17) . . . . ?
C2 C6 C17 C21 2.3(3) . . . . ?
C3 C6 C17 C21 -177.20(19) . . . . ?
C20 C3 C18 C5 0.8(3) . . . . ?
C6 C3 C18 C5 -177.77(17) . . . . ?
C20 C3 C18 C13 -179.82(17) . . . . ?
C6 C3 C18 C13 1.6(3) . . . . ?
C15 C5 C18 C3 0.0(3) . . . . ?
C15 C5 C18 C13 -179.35(18) . . . . ?
C4 C13 C18 C3 -1.1(3) . . . . ?
C1 C13 C18 C3 178.78(17) . . . . ?
C4 C13 C18 C5 178.30(18) . . . . ?
C1 C13 C18 C5 -1.9(3) . . . . ?
C13 C1 C19 O1 177.94(18) . . . . ?
C13 C1 C19 C14 -0.3(3) . . . . ?
O3 C14 C19 O1 0.0(3) . . . . ?
C8 C14 C19 O1 -178.87(17) . . . . ?
O3 C14 C19 C1 178.26(17) . . . . ?
C8 C14 C19 C1 -0.6(3) . . . . ?
O4 C10 C20 C3 -177.01(18) . . . . ?
C15 C10 C20 C3 1.0(3) . . . . ?
C18 C3 C20 C10 -1.3(3) . . . . ?
C6 C3 C20 C10 177.20(19) . . . . ?
C6 C17 C21 O6 177.74(18) . . . . ?
C6 C17 C21 C25 -1.1(3) . . . . ?
C6 C2 C22 C25 -0.1(3) . . . . ?
C4 C2 C22 C25 179.25(18) . . . . ?
C30 N6 C23 C9 -0.1(3) . . . . ?
C30 N6 C23 C24 -179.35(18) . . . . ?
N5 C9 C23 N6 -0.2(3) . . . . ?
C12 C9 C23 N6 179.21(18) . . . . ?
N5 C9 C23 C24 179.00(18) . . . . ?
C12 C9 C23 C24 -1.6(3) . . . . ?
C28 N4 C24 C11 -2.5(3) . . . . ?
C28 N4 C24 C23 177.67(18) . . . . ?
N2 C11 C24 N4 4.2(3) . . . . ?
C7 C11 C24 N4 -177.38(17) . . . . ?
N2 C11 C24 C23 -175.95(18) . . . . ?
C7 C11 C24 C23 2.4(3) . . . . ?
N6 C23 C24 N4 -1.4(3) . . . . ?
C9 C23 C24 N4 179.37(17) . . . . ?
N6 C23 C24 C11 178.81(17) . . . . ?
C9 C23 C24 C11 -0.4(3) . . . . ?
C2 C22 C25 O5 -178.35(19) . . . . ?
C2 C22 C25 C21 1.3(3) . . . . ?
O6 C21 C25 O5 0.0(3) . . . . ?
C17 C21 C25 O5 178.9(2) . . . . ?
O6 C21 C25 C22 -179.63(19) . . . . ?
C17 C21 C25 C22 -0.7(3) . . . . ?
C12 N3 C26 C16 0.6(3) . . . . ?
C12 N3 C26 C32 179.34(18) . . . . ?
N1 C16 C26 N3 -0.8(3) . . . . ?
C29 C16 C26 N3 179.07(19) . . . . ?
N1 C16 C26 C32 -179.58(19) . . . . ?
C29 C16 C26 C32 0.3(3) . . . . ?
C11 N2 C27 C28 -1.1(3) . . . . ?
C11 N2 C27 C36 176.49(19) . . . . ?
C24 N4 C28 C27 -0.8(3) . . . . ?
C24 N4 C28 C33 179.55(18) . . . . ?
N2 C27 C28 N4 2.8(3) . . . . ?
C36 C27 C28 N4 -174.7(2) . . . . ?
N2 C27 C28 C33 -177.6(2) . . . . ?
C36 C27 C28 C33 4.9(3) . . . . ?
C23 N6 C30 C31 0.3(3) . . . . ?
C23 N6 C30 C38 -178.04(18) . . . . ?
C9 N5 C31 C30 -0.1(3) . . . . ?
C9 N5 C31 C37 179.50(19) . . . . ?
N6 C30 C31 N5 -0.2(3) . . . . ?
C38 C30 C31 N5 178.1(2) . . . . ?
N6 C30 C31 C37 -179.8(2) . . . . ?
C38 C30 C31 C37 -1.5(3) . . . . ?
C47 N7 C34 O7 0.6(4) . . . . ?
C41 N7 C34 O7 -178.7(3) . . . . ?
C40 N8 C35 O8 -2.1(4) . . . . ?
C46 N8 C35 O8 -177.8(3) . . . . ?
C51 N10 C39 O9 -4.4(5) . . . . ?
C43 N10 C39 O9 -176.7(3) . . . . ?
C48 N17 C42 O11 -2.5(5) . . . . ?
C54 N17 C42 O11 -179.3(3) . . . . ?
C52 N13 C44 O12 0.3(6) . . . . ?
C53 N13 C44 O12 179.2(4) . . . . ?
C49 N9 C45 O10 0.7(7) . . . . ?
C50 N9 C45 O10 169.1(5) . . . . ?
C57 N9 C55 O10 -19(4) . . . . ?
C56 N9 C55 O10 167(3) . . . . ?

_refine_diff_density_max         0.722
_refine_diff_density_min         -0.641
_refine_diff_density_rms         0.057

_shelx_res_file                  
;
TITL CrystalClear_a.res in P2(1)/c
    HHTP_HATCN6_DMF_kyoto.res
    created by SHELXL-2018/1 at 19:12:33 on 13-Jun-2018
REM  Yadorkari-X generated
CELL 0.71075 16.6151 27.2045 13.4263 90.0000 112.6780 90.0000
ZERR 4.0 0.0039 0.0053 0.0031 0.0000 0.0040 0.0000
LATT 1
SYMM -X, 1/2+Y, 1/2-Z
REM  SPGR P21/c monoclinic
SFAC C H N O
UNIT 216 216 72 48
L.S. 10
FMAP 2
PLAN -20
ACTA
CONF
LIST 4
BOND $H
MERG 2

WGHT    0.106500
FVAR       0.37001
O1    4    0.388223    0.785940    0.266511    11.00000    0.02746    0.03907 =
         0.04482   -0.00050    0.01631    0.00568
AFIX  83
H1    2    0.400335    0.815264    0.269378    11.00000   -1.50000
AFIX   0
O2    4    0.788327    0.895342    0.298403    11.00000    0.03482    0.02824 =
         0.05321   -0.00249    0.01520   -0.00254
AFIX  83
H2    2    0.742381    0.909080    0.290723    11.00000   -1.50000
AFIX   0
O3    4    0.372938    0.689096    0.265359    11.00000    0.02776    0.04080 =
         0.05783   -0.00106    0.02440   -0.00299
AFIX  83
H3    2    0.375008    0.658977    0.266878    11.00000   -1.50000
AFIX   0
O4    4    0.924075    0.838641    0.316079    11.00000    0.02892    0.03955 =
         0.05767   -0.00780    0.01940   -0.00967
AFIX  83
H4    2    0.960993    0.818038    0.319192    11.00000   -1.50000
AFIX   0
O5    4    0.723622    0.536579    0.279448    11.00000    0.04508    0.02738 =
         0.06806   -0.00385    0.03102    0.00092
AFIX  83
H5    2    0.769015    0.523246    0.283392    11.00000   -1.50000
AFIX   0
O6    4    0.881528    0.577178    0.305675    11.00000    0.03332    0.03689 =
         0.06831   -0.00846    0.02191    0.00635
AFIX  83
H6    2    0.925030    0.593299    0.312439    11.00000   -1.50000
AFIX   0
N1    3    0.537509    0.803665    0.526341    11.00000    0.02742    0.03403 =
         0.02481    0.00272    0.00973    0.00530
N2    3    0.684757    0.851398    0.535090    11.00000    0.03293    0.03307 =
         0.02484   -0.00169    0.01031    0.00080
N3    3    0.533291    0.699990    0.526546    11.00000    0.02860    0.03569 =
         0.02600    0.00200    0.01093    0.00154
O7    4    0.824955    0.469874    0.238372    11.00000    0.05660    0.04481 =
         0.07376    0.00310    0.03948    0.00823
N4    3    0.837760    0.797941    0.565641    11.00000    0.02680    0.04283 =
         0.02545    0.00291    0.00850    0.00040
N5    3    0.678263    0.647624    0.541353    11.00000    0.03895    0.03260 =
         0.02849    0.00055    0.01361    0.00728
O8    4    0.633699    0.940290    0.249308    11.00000    0.04684    0.04721 =
         0.07298   -0.00489    0.01326    0.00810
N6    3    0.833211    0.696972    0.563632    11.00000    0.02989    0.04445 =
         0.02602    0.00285    0.01082    0.01147
O9    4    0.375618    0.592136    0.239561    11.00000    0.04257    0.04403 =
         0.11035   -0.00484    0.03415   -0.00652
O10   4    0.430523    0.882616    0.284188    11.00000    0.08193    0.04201 =
         0.06864    0.00127    0.02602    0.00720
N7    3    0.915645    0.443587    0.159690    11.00000    0.04056    0.03429 =
         0.06032   -0.00384    0.02289    0.00513
O11   4    1.024195    0.629733    0.350315    11.00000    0.04215    0.06973 =
         0.08673    0.00396    0.02193    0.00010
N8    3    0.498254    0.952788    0.120981    11.00000    0.04460    0.03943 =
         0.05952    0.00303    0.01716    0.00334
N9    3    0.444973    0.925040    0.436084    11.00000    0.04800    0.05051 =
         0.05130   -0.00301    0.01444    0.00067
C1    1    0.536277    0.779281    0.277858    11.00000    0.02710    0.02949 =
         0.02422    0.00130    0.01017    0.00251
AFIX  43
H1A   2    0.541385    0.813326    0.277980    11.00000   -1.20000
AFIX   0
C2    1    0.673757    0.667241    0.289884    11.00000    0.02515    0.03408 =
         0.01819   -0.00005    0.00924    0.00058
C3    1    0.762999    0.742486    0.304204    11.00000    0.02243    0.03269 =
         0.01704    0.00070    0.00621    0.00075
C4    1    0.600167    0.698415    0.283477    11.00000    0.02684    0.03062 =
         0.01749    0.00018    0.00907   -0.00011
C5    1    0.701313    0.823951    0.294032    11.00000    0.02623    0.03157 =
         0.02281   -0.00062    0.00827    0.00149
AFIX  43
H5A   2    0.654130    0.843857    0.287912    11.00000   -1.20000
AFIX   0
C6    1    0.754181    0.689165    0.301422    11.00000    0.02656    0.03064 =
         0.01847   -0.00128    0.00905    0.00070
C7    1    0.607246    0.776509    0.534226    11.00000    0.02480    0.03376 =
         0.01660    0.00116    0.00726    0.00302
C8    1    0.519659    0.678361    0.275592    11.00000    0.02844    0.03406 =
         0.03008    0.00009    0.01496   -0.00006
AFIX  43
H8    2    0.513405    0.644368    0.274258    11.00000   -1.20000
AFIX   0
C9    1    0.682745    0.697042    0.543140    11.00000    0.02985    0.03208 =
         0.01845    0.00275    0.00908    0.00611
C10   1    0.850436    0.815721    0.311898    11.00000    0.02700    0.03608 =
         0.02548   -0.00563    0.00870   -0.00530
C11   1    0.686786    0.802213    0.542089    11.00000    0.02581    0.03475 =
         0.01721    0.00161    0.00683    0.00375
C12   1    0.605334    0.724819    0.534398    11.00000    0.02959    0.03256 =
         0.01802    0.00252    0.00852    0.00289
C13   1    0.608841    0.750119    0.285274    11.00000    0.02512    0.03105 =
         0.01679    0.00048    0.00879   -0.00093
C14   1    0.450091    0.707235    0.269807    11.00000    0.02472    0.03885 =
         0.02738   -0.00140    0.01212   -0.00277
N10   3    0.241354    0.563571    0.216026    11.00000    0.04083    0.04411 =
         0.06426   -0.00697    0.02175   -0.00817
C15   1    0.778138    0.845834    0.301911    11.00000    0.02841    0.03044 =
         0.02330   -0.00382    0.00809   -0.00093
C16   1    0.466410    0.778673    0.518226    11.00000    0.02615    0.03850 =
         0.02375    0.00294    0.00995    0.00494
C17   1    0.824214    0.658113    0.309133    11.00000    0.02430    0.03286 =
         0.02853   -0.00243    0.01077    0.00027
AFIX  43
H17   2    0.877867    0.672141    0.319342    11.00000   -1.20000
AFIX   0
C18   1    0.691279    0.772444    0.294872    11.00000    0.02419    0.03283 =
         0.01672    0.00157    0.00810    0.00050
C19   1    0.458290    0.758898    0.270462    11.00000    0.02471    0.03815 =
         0.02211    0.00084    0.00954    0.00534
C20   1    0.841798    0.765684    0.313650    11.00000    0.01983    0.03472 =
         0.02854   -0.00370    0.00895    0.00043
AFIX  43
H20   2    0.889771    0.746145    0.321377    11.00000   -1.20000
AFIX   0
C21   1    0.816060    0.607987    0.302122    11.00000    0.02893    0.03486 =
         0.02835   -0.00208    0.01154    0.00580
C22   1    0.667288    0.615593    0.283847    11.00000    0.02946    0.03195 =
         0.03110   -0.00192    0.01534    0.00007
AFIX  43
H22   2    0.614630    0.601031    0.276390    11.00000   -1.20000
AFIX   0
C23   1    0.760327    0.721800    0.554113    11.00000    0.02855    0.03881 =
         0.01868    0.00346    0.00871    0.00814
C24   1    0.762451    0.775371    0.553962    11.00000    0.02783    0.03646 =
         0.01862    0.00164    0.00790    0.00325
C25   1    0.735520    0.585802    0.288512    11.00000    0.03774    0.03054 =
         0.03189   -0.00144    0.01793    0.00158
N11   3    0.327532    0.827835    0.498761    11.00000    0.04177    0.06108 =
         0.06298    0.00477    0.02173    0.01513
C26   1    0.464770    0.727043    0.519028    11.00000    0.02891    0.03697 =
         0.02260    0.00164    0.00823    0.00205
O12   4    1.041865    0.777017    0.301598    11.00000    0.04844    0.07680 =
         0.12389   -0.02845    0.04239   -0.00376
C27   1    0.758668    0.873517    0.543658    11.00000    0.03516    0.03567 =
         0.02556   -0.00136    0.01086   -0.00167
N12   3    0.322636    0.682461    0.502087    11.00000    0.04563    0.06635 =
         0.06270   -0.00101    0.02467   -0.01353
C28   1    0.835580    0.846581    0.561126    11.00000    0.03102    0.04513 =
         0.02477   -0.00049    0.01012   -0.00276
C29   1    0.389716    0.806972    0.508268    11.00000    0.03170    0.04160 =
         0.03549    0.00168    0.01402    0.00411
N13   3    1.104155    0.749406    0.189093    11.00000    0.04307    0.07161 =
         0.07635   -0.00898    0.02015   -0.00034
C30   1    0.827746    0.648241    0.562268    11.00000    0.03805    0.04223 =
         0.02557    0.00258    0.01204    0.01471
C31   1    0.750291    0.623595    0.550964    11.00000    0.04227    0.03549 =
         0.02884    0.00276    0.01398    0.01119
C32   1    0.385568    0.701250    0.509226    11.00000    0.03385    0.04394 =
         0.03790    0.00033    0.01692    0.00013
N14   3    0.753494    0.967731    0.516262    11.00000    0.07830    0.03993 =
         0.06836   -0.00398    0.02459   -0.00574
N15   3    0.741263    0.528605    0.550569    11.00000    0.07984    0.04215 =
         0.07463    0.00221    0.03368    0.01432
C33   1    0.915091    0.872260    0.574065    11.00000    0.03830    0.05697 =
         0.03659   -0.00270    0.01310   -0.00785
C34   1    0.887903    0.475206    0.214264    11.00000    0.04509    0.03437 =
         0.05833   -0.00410    0.02103    0.00465
AFIX  43
H34   2    0.919439    0.504208    0.236253    11.00000   -1.20000
AFIX   0
C35   1    0.574972    0.930864    0.161820    11.00000    0.04985    0.03493 =
         0.06746    0.00094    0.02792    0.00468
AFIX  43
H35   2    0.585590    0.906064    0.120778    11.00000   -1.20000
AFIX   0
C36   1    0.755918    0.925989    0.530026    11.00000    0.04253    0.04165 =
         0.04057   -0.00350    0.01693   -0.00475
N16   3    0.976557    0.893821    0.583533    11.00000    0.05118    0.08597 =
         0.07257    0.00324    0.02334   -0.02348
N17   3    1.131071    0.593171    0.494692    11.00000    0.03725    0.15254 =
         0.05389    0.02397    0.01778   -0.00834
C37   1    0.745746    0.570599    0.549960    11.00000    0.05163    0.03891 =
         0.04327    0.00302    0.01945    0.01361
N18   3    0.966787    0.598427    0.587347    11.00000    0.06682    0.09023 =
         0.06643    0.00994    0.02875    0.04602
C38   1    0.905881    0.620818    0.575882    11.00000    0.04524    0.05612 =
         0.04129    0.00397    0.01855    0.01749
C39   1    0.316823    0.561698    0.207179    11.00000    0.04876    0.03811 =
         0.09237   -0.00362    0.03070    0.00083
AFIX  43
H39   2    0.327096    0.534250    0.172492    11.00000   -1.20000
AFIX   0
C40   1    0.474406    0.990751    0.180367    11.00000    0.05452    0.05285 =
         0.08817   -0.00565    0.02926    0.00988
AFIX 137
H40   2    0.517317    0.992224    0.252829    11.00000   -1.50000
H40A  2    0.418457    0.983258    0.181972    11.00000   -1.50000
H40B  2    0.471656    1.021903    0.145612    11.00000   -1.50000
AFIX   0
C41   1    0.993164    0.453899    0.138010    11.00000    0.06119    0.05753 =
         0.09299    0.00181    0.04772    0.00552
AFIX 137
H41   2    1.019602    0.483780    0.173766    11.00000   -1.50000
H41A  2    0.977271    0.457449    0.061642    11.00000   -1.50000
H41B  2    1.033832    0.427282    0.164299    11.00000   -1.50000
AFIX   0
C42   1    1.092852    0.630881    0.431766    11.00000    0.05599    0.09834 =
         0.07376   -0.01321    0.03525   -0.03303
AFIX  43
H42   2    1.120281    0.661240    0.450596    11.00000   -1.20000
AFIX   0
C43   1    0.177654    0.524369    0.179894    11.00000    0.05046    0.05977 =
         0.09503   -0.00023    0.01346   -0.01815
AFIX 137
H43   2    0.198298    0.499333    0.145208    11.00000   -1.50000
H43A  2    0.123389    0.537266    0.129706    11.00000   -1.50000
H43B  2    0.169046    0.510520    0.240813    11.00000   -1.50000
AFIX   0
C44   1    1.037893    0.761094    0.212894    11.00000    0.03198    0.08219 =
         0.11545   -0.02395    0.01255   -0.00363
AFIX  43
H44   2    0.982665    0.757233    0.158976    11.00000   -1.20000
PART 2
AFIX   0
C45   1    0.478609    0.896100    0.376361    10.50000    0.01852    0.02564 =
         0.03854    0.00857    0.00807    0.01404
AFIX  43
H45   2    0.536983    0.886811    0.405212    10.50000   -1.20000
PART 0
AFIX   0
C46   1    0.432768    0.937337    0.018338    11.00000    0.07062    0.07199 =
         0.07541   -0.00482    0.00688    0.00266
AFIX 137
H46   2    0.457586    0.913576   -0.014446    11.00000   -1.50000
H46A  2    0.413013    0.965312   -0.028378    11.00000   -1.50000
H46B  2    0.384360    0.922896    0.029898    11.00000   -1.50000
AFIX   0
C47   1    0.871200    0.398283    0.121586    11.00000    0.06185    0.06373 =
         0.15880   -0.05229    0.05343   -0.01437
AFIX 137
H47   2    0.824026    0.395134    0.145665    11.00000   -1.50000
H47A  2    0.911131    0.371440    0.149323    11.00000   -1.50000
H47B  2    0.848533    0.397786    0.044126    11.00000   -1.50000
AFIX   0
C48   1    1.092261    0.545162    0.475106    11.00000    0.08373    0.09211 =
         0.08907    0.01059    0.03817    0.03807
AFIX 137
H48   2    1.048247    0.543260    0.504819    11.00000   -1.50000
H48A  2    1.136319    0.520857    0.508635    11.00000   -1.50000
H48B  2    1.066259    0.539258    0.398763    11.00000   -1.50000
PART 2
AFIX   0
C49   1    0.357546    0.938410    0.393318    10.50000    0.02638    0.04374 =
         0.03609   -0.00446    0.01128    0.01326
AFIX 137
H49   2    0.333967    0.933109    0.316706    10.50000   -1.50000
H49A  2    0.352186    0.972524    0.407995    10.50000   -1.50000
H49B  2    0.326053    0.918838    0.425692    10.50000   -1.50000
AFIX   0
C50   1    0.499541    0.932280    0.550068    10.50000    0.05509    0.05877 =
         0.02120   -0.00174    0.01393    0.00275
AFIX 137
H50   2    0.503428    0.966747    0.566607    10.50000   -1.50000
H50A  2    0.556855    0.919488    0.564852    10.50000   -1.50000
H50B  2    0.474209    0.915365    0.593669    10.50000   -1.50000
PART 0
AFIX   0
C51   1    0.221048    0.602022    0.274029    11.00000    0.10326
AFIX 137
H51   2    0.271239    0.609156    0.338214    11.00000   -1.50000
H51A  2    0.173627    0.592006    0.293461    11.00000   -1.50000
H51B  2    0.204551    0.630894    0.229617    11.00000   -1.50000
AFIX   0
C52   1    1.189837    0.754405    0.268643    11.00000    0.03837    0.22751 =
         0.14607   -0.06632    0.01793    0.00551
AFIX 137
H52   2    1.189248    0.777061    0.323176    11.00000   -1.50000
H52A  2    1.227871    0.766560    0.235606    11.00000   -1.50000
H52B  2    1.210359    0.722975    0.300968    11.00000   -1.50000
AFIX   0
C53   1    1.093905    0.730409    0.083501    11.00000    0.15575    0.12494 =
         0.09299   -0.02474    0.05316   -0.00439
AFIX 137
H53   2    1.109489    0.696237    0.089669    11.00000   -1.50000
H53A  2    1.131161    0.748354    0.056769    11.00000   -1.50000
H53B  2    1.034308    0.734111    0.034441    11.00000   -1.50000
AFIX   0
C54   1    1.210834    0.599733    0.588369    11.00000    0.07034    0.33013 =
         0.08338    0.07616   -0.01479   -0.09013
AFIX 137
H54   2    1.258911    0.586759    0.573786    11.00000   -1.50000
H54A  2    1.206518    0.582684    0.648719    11.00000   -1.50000
H54B  2    1.220104    0.634118    0.604887    11.00000   -1.50000
PART 1
AFIX   0
C55   1    0.424654    0.904220    0.358897    10.50000    0.75570    0.06745 =
         0.13900   -0.00665    0.22073   -0.11153
AFIX  43
H55   2    0.364764    0.902466    0.340757    10.50000   -1.20000
AFIX   0
C56   1    0.377068    0.949793    0.466943    10.50000    0.21766    0.11371 =
         0.44241    0.12602    0.24490    0.08677
AFIX 137
H56   2    0.393302    0.983454    0.485503    10.50000   -1.50000
H56A  2    0.372822    0.933189    0.527822    10.50000   -1.50000
H56B  2    0.321703    0.948547    0.407214    10.50000   -1.50000
AFIX   0
C57   1    0.521012    0.929328    0.514016    10.50000    0.09409    0.06795 =
         0.51113    0.02473   -0.12275   -0.00142
AFIX 137
H57   2    0.559095    0.904096    0.507536    10.50000   -1.50000
H57A  2    0.515062    0.926063    0.582047    10.50000   -1.50000
H57B  2    0.545110    0.960998    0.510095    10.50000   -1.50000
PART 0

AFIX   0
HKLF 4


REM  CrystalClear_a.res in P2(1)/c
REM R1 =  0.0619 for    6713 Fo > 4sig(Fo)  and  0.1010 for all   12297 data
REM    793 parameters refined using      0 restraints

END

WGHT      0.1065      0.0000

REM Highest difference peak  0.722,  deepest hole -0.641,  1-sigma level  0.057
Q1    1   0.2372  0.5893  0.3163  11.00000  0.05    0.59
Q2    1   1.1876  0.6337  0.6148  11.00000  0.05    0.25
Q3    1   0.9124  0.7761  0.5669  11.00000  0.05    0.25
Q4    1   0.9161  0.7207  0.5747  11.00000  0.05    0.23
Q5    1   0.5262  0.6503  0.5256  11.00000  0.05    0.22
Q6    1   0.8952  0.5688  0.5752  11.00000  0.05    0.22
Q7    1   0.5389  0.9258  0.4779  11.00000  0.05    0.21
Q8    1   0.1460  0.6118  0.2223  11.00000  0.05    0.21
Q9    1   0.9812  0.6494  0.5793  11.00000  0.05    0.21
Q10   1   0.4082  0.9482  0.5143  11.00000  0.05    0.20
Q11   1   0.9876  0.8311  0.5657  11.00000  0.05    0.20
Q12   1   0.6236  0.8575  0.2814  11.00000  0.05    0.18
Q13   1   1.2628  0.6242  0.5939  11.00000  0.05    0.18
Q14   1   1.2508  0.7456  0.2781  11.00000  0.05    0.18
Q15   1   0.9047  0.6877  0.3151  11.00000  0.05    0.18
Q16   1   0.8448  0.5528  0.5636  11.00000  0.05    0.18
Q17   1   1.2336  0.7328  0.2257  11.00000  0.05    0.18
Q18   1   0.8812  0.7793  0.5739  11.00000  0.05    0.18
Q19   1   0.6081  0.8735  0.5338  11.00000  0.05    0.17
Q20   1   0.9742  0.7436  0.5745  11.00000  0.05    0.17
;
_shelx_res_checksum              65022

_exptl_crystal_recrystallization_method 'Vapour deposition'
